# Supplementary material for: A Forage Allowance by Forage Type Interaction Impacts the Daily Milk Yield of Early Lactation Dairy Cows
Source: Animals (Basel). 2023 Apr 19;13(8):1406. doi: 10.3390/ani13081406 (PMC10135110; doi:10.3390/ani13081406)
Supplement: Supplementary file 1 [file animals-13-01406-s001.zip]

Archive with 1 entries (1 files):
- animals-2220642-supplementary.pdf
